# Supplementary material for: Comparison of the Accuracy of Epistasis and Haplotype Models for Genomic Prediction of Seven Human Phenotypes
Source: Biomolecules. 2023 Oct 3;13(10):1478. doi: 10.3390/biom13101478 (PMC10604971; doi:10.3390/biom13101478)
Supplement: Supplementary file 1 [file biomolecules-13-01478-s001.zip]

Archive with 1 entries (1 files):
- biomolecules-2574014-supplementary.pdf
